# Supplementary material for: Correlation with Apoptosis Process through RNA-Seq Data Analysis of Hep3B Hepatocellular Carcinoma Cells Treated with Glehnia littoralis Extract (GLE)
Source: Int J Mol Sci. 2024 Aug 30;25(17):9462. doi: 10.3390/ijms25179462 (PMC11394729; doi:10.3390/ijms25179462)
Supplement: Supplementary file 1 [file ijms-25-09462-s001.zip]

Archive with 1 entries (1 files):
- ijms-3110985 Supplementary.pdf
